# Supplementary material for: An acute viral hepatitis epidemic: does ultrasound help the pediatrician?
Source: BMC Res Notes. 2021 Mar 10;14:95. doi: 10.1186/s13104-021-05510-1 (PMC7944630; doi:10.1186/s13104-021-05510-1)
Supplement: Supplementary file 2 — Additional file 2: Table S2. Data set 1. This data set contains the different variables on which the conclusions of this study were based. [file 13104_2021_5510_MOESM2_ESM.xlsx]

## Sheet: Additional File 1
name	Age Stages Defined According to NICHD Pediatric Terminology (Age has been concealed to preserve participant anonymity)	Gender	Fever	Anorexia	Nausea_and_Vomiting	Abdominal_Pain	Jaundice	Dark_Urine	Light_Stools	Right_Hypochondriac_Pain	Liver_Status	Liver_Size_According_to_Age	Starry_Sky_Appearance	Pericholecystic_Edema	Periportal_bright_echoes	Gallbladder_Wall_Thickening	Gallbladder_Sludge	Ascites	Pleural_Effusion	Total_Bilirubin	ALT	AST	WBC	Vaccination_Status	Household_Size	Sanitary_Facility	History_of_Contact
1	Middle Childhood	1	2	1	1	1	1	1	1	1	1	12.2	1	1		1	2	2	2	1.1	305	106	4.3	1	6	1	2
2	Middle Childhood	1	2	1	1	1	1	1	1	1	1	12.7	1	1		1	2	2	2	7.1	201	292	8.4		1	1	2
3	Middle Childhood	2	1	1	2	1	1	1	1	1	1	13.3	1			1	2	1	1	1.2	400	231	11	1	5	2	2
4	Middle Childhood	1	1	1	1	1	1	1	1	1	1	15.5	1	2		2	2	1	2	8	233	651	9.3	2	5	1	2
5	Middle Childhood	1	1	1	1	1	1	1	1	1	1	13.5	1	1		1	1	2	2	2.4	695	651	5.6	2	3	1	2
6	Middle Childhood	1	2	1	1	1	1	1	1	1	1	13.2	1	1		1	2	2	2	3.9	922	716	10.2	2	2	1	2
7	Early Childhood	1	1	2	1	2	1	1	1	2	1	10.2	2	2		1	2	1	1		187	121	15.8	1		1	2
8	Early Childhood	1	1	1	1	1	1	1	1	1	1	9.45	1	1		1	2	1	2	3	312	208	8.4	2		1	2
9	Middle Childhood	2	1	2	1	2	2	1	2	1	1	13.2	1	1		1	1	1	2	0.4	112	414	4.6	1	9	3	1
10	Middle Childhood	1	1	1	1	1	1	1	2	2	2		1	2		2	2	2	2	3	1290	685	9.9	2		1	1
11	Early Childhood	1	2	2	2	2	1	1	1	2	1	11.7	1	2		2	2	2	2	6.2	402	700	5.2	1		1	1
12	Early Adolescence	1	1	1	1	1	1	1	1	1	1	15.6	1	1		1	2	1	2	11.2	423	629	6.7	2		1	2
13	Toddler	2	1	1	2	2	1	2	2	2	1	10.2	2	2		1	2	1	2	12	354	600	5.5	1		1	2
14	Early Childhood	1	1	1	1	1	1	1	2	1	1	12	1	2		1	2	2	2	4.8	66	70	6.4	1		1	2
15	Middle Childhood	2	1	1	1	1	1	1	1	1	1	15	1	2		2	2	1	2	8.9	94	123	7.7	1		1	1
16	Early Adolescence	1	1	1	1	1	1	1	2	1		12.5	1	2		1	2	2	2	5.2	1304	1532	7.3	2		1	1
17	Middle Childhood	1	1	2	2	2	1	1	2	2	1	16.3	1	2		1	2	1	1	4.2	235	222	9.3	1		1	2
18	Middle Childhood	1	2	2	1	1	1	2	2	2		11	1	2		2	2	2	2	2.4	39	55	7.2	1		1	2
19	Middle Childhood	1	1	1	1	1	1	1	1	1	1	12.1	1	1		1	2	1	2	7.4	126	94	8.5	2		1	2
20	Early Adolescence	2	1	1	1	1	1	1	1	1	1	13	2	1		1	2	1	2	8.8	294	534	8.3	1		1	2
21	Early Childhood	2	1	2	2	1	1	1	2	1	1	11.2	1	1		1	2	2	2	6.7	200	155	12.7	1		1	2
22	Early Childhood	1	1	2	2	1	1	1	1	1	1	9.6	1	1		1	2	1	2		302	407	3.2	1		1	1
23	Middle Childhood	2	1	1	1	1	1	1	2	1	1	12.8	1	1		1	2	1	2	4.5	601	618	8.4	1		1	1
24	Early Adolescence	2	1	1	1	1	1	1	2	1		12.1	1	1		1	2	1	2	3	1440	1385	8.2	1	7	3	2
25	Early Adolescence	2	1	1	1	1	1	1	1	1		13.3	2	1		1	2	2	2	7.2	1480	1535	5.34	1		1	2
26	Middle Childhood	1	1	1	1	1	1	1	2	1	1	13.4	2	2		2	2	2	2	5.3	2230	2550	3.3	1	4	1	1
27	Middle Childhood	2	2	1	1	1	1	1	2	1	1	14	2	1		2	2	1	2	7.8	701	602	2.2	1		2	2
28	Early Childhood	2	1	2	2	1	1	1	1	1	1	12.2	1	2		2	2	2	2	3.7	167	1425		1		1	1
29	Early Childhood	1	1	2	2	2	2	2	1	2	1	11.5	1	1		2	2	1	2	4.4	212	515	3.3	2		1	1
30	Middle Childhood	1	2	1	1	2	2	1	2	1	2	11	1	2		2	2	2	2	5	412	566	3.8	2		1	2
31	Middle Childhood	2	2	1	2	1	1	1	1	2	2	10	1	1		2	2	1	2	4.6	436	308	10.3	1		1	2
32	Early Childhood	1	1	1	2	2	1	1	2	1	1	10	2	1		2	2	2	2	13.3	302	410	8.1	1		1	2
33	Middle Childhood	1	1	1	1	1	1	1	2	2	1	12.3	2	1		2	2	2	2	4.6	2235	2595		1		1	2
34	Middle Childhood	2	1	2	1	1	1	1	2	1	1	11	1	1		1	2	1	2					1		1	1
35	Middle Childhood	1	2	1	2	1	1	2	2	2	2	11	2	2		2	2	2	2	6.1	210	194	6.97	1		1	1
36	Earlt Childhood	1	2	2	2	2	1	1	2	2	1	7.9	1	2		2	2	2	2	2.6	35			1		1	2
37	Middle Childhood	1	1	1	1	1	1	1	2	2	2	10	1	1		2	2	1	2					1		1	2
38	Infancy	1	1	1	1	1	1	1	1	1	1	16	1	1		1	2	2	2	13.7	561	538	16.9	1		1	2
39	Early Childhood	1	1	2	2	2	1	1	1	1	1	11	1	1		1	2	1	1	4.2	147	176	10.5	1		1	2
40	Middle Childhood	2	1	1	1	1	1	1	2	1	1	14	1	1		1	2	1	2	1.2	185	189	8.4	1		1	1
41	Middle Childhood	1	1	1	1	1	1	1	2	2	2		2	1		1	2	1	2	3.7	2347	1954		1		1	2
42	Middle Childhood	1	1	2	1	1	1	1	1	1		13.4	2	2		1	1	1	2	5.1	300	520	7.9	1	6	1	2
43	Early Childhood	1	1	1	1	1	1	1	1	1		12.2	1	1		2	2	1	2	1.5	402	501	5.2	1	7	1	2
44	Early Adolescence	2	1	2	2	1	1	1	1	1		14.5	1	1		2	2	2	1	1.2	660	700		2	7	1	2
45	Middle Childhood	2	1	1	2	1	1	1	1	1		9	1	1		2	2	1	1	1.5	400	231	12	2	5	1	1
46	Early Childhood	1	1	1	2	1	2	1	1	1		9.45	1	1		1	1	2	2	8.7	800	966	7.4	1	2	1	1
47	Middle Childhood	2	1	1	1	2	1	1	1	1		15.7	1	1		1	1	2	2	6.2	700	809	10.5	1		1
